# Supplementary material for: Direct Cardiac Epigenetic Reprogramming through Codelivery of 5′Azacytidine and miR-133a Nanoformulation
Source: Int J Mol Sci. 2022 Dec 2;23(23):15179. doi: 10.3390/ijms232315179 (PMC9739153; doi:10.3390/ijms232315179)
Supplement: Supplementary file 1 [file ijms-23-15179-s001.zip]

Archive with 1 entries (1 files):
- ijms-1829268-SI.pdf
